# Supplementary material for: Development and nutritional evaluation of pomegranate peel enriched bars
Source: PLoS One. 2025 Jan 24;20(1):e0315830. doi: 10.1371/journal.pone.0315830 (PMC11760572; doi:10.1371/journal.pone.0315830)
Supplement: S1 Data — (XLSX) [file pone.0315830.s001.xlsx]

## Sheet: Pomegranate Peel Powder
Parameter	Replicate 1	Replicate_2	Replicate_3
Moisture	4.6	4.62	4.58
Ash	5.31	5.29	5.33
Crude Fat	2.4	2.42	2.38
Crude Protein	6.73	6.75	6.7
Crude Fiber	21	21.1	20.9
Nitrogen-Free Extract	53.26	53.3	53.2
Total Phenolic Content	348.53	348.6	348.4
Total Flavonoid Content	269.12	269.2	269
Antioxidant Potential	37.63	37.7	37.5
Calcium	336.84	337	336.7
Magnesium	53.2	53.3	53.1
Iron	6.32	6.35	6.3
Potassium	135.5	135.6	135.4
Phosphorus	112.73	112.8	112.7

## Sheet: Bar Analysis Part 1
Treatment	Moisture	Protein	Fat	Fiber	Ash		Total Phenolic Content	Total Flavonoid Content	DPPH
T0	11.6	9.56	9.05	5.23	2.05		142.74	129.16	41.35
T0	11.65	9.58	9.07	5.25	2.07		142.76	129.18	41.37
T0	11.55	9.54	9.03	5.21	2.03		142.72	129.14	41.33
T1	13.38	9.42	8.96	10.49	2.63		159.86	143.09	46.58
T1	13.4	9.44	8.98	10.51	2.65		159.88	143.11	46.6
T1	13.36	9.4	8.94	10.47	2.61		159.84	143.07	46.56
T2	12.33	9.29	8.91	11.32	2.68		176.98	154.81	52.37
T2	12.3	9.31	8.93	11.34	2.7		176.96	154.79	52.39
T2	12.36	9.27	8.89	11.3	2.66		177	154.83	52.35
T3	12.27	8.82	8.57	14.13	2.74		194.63	178.23	60.84
T3	12.25	8.84	8.59	14.15	2.76		194.65	178.25	60.86
T3	12.29	8.8	8.55	14.11	2.72		194.61	178.21	60.82
T4	11.32	8.32	7.93	16.89	2.92		211.79	192.46	64.57
T4	11.3	8.34	7.95	16.91	2.94		211.81	192.48	64.59
T4	11.34	8.3	7.91	16.87	2.9		211.77	192.44	64.55

## Sheet: Bar Analysis Part 2
Treatment	Calcium	Phosphorus	Potassium	Iron	Magnesium	L* value	a* value	b* value
T0	25.42	51	59.46	1.32	57.36	48.93	2.93	12.49
T0	25.44	51.02	59.48	1.34	57.38	48.95	2.95	12.51
T0	25.4	50.98	59.44	1.3	57.34	48.91	2.91	12.47
T1	26.81	49.48	62.37	1.59	56.41	39.64	4.16	8.64
T1	26.83	49.5	62.39	1.61	56.43	39.66	4.18	8.66
T1	26.79	49.46	62.35	1.57	56.39	39.62	4.14	8.62
T2	28.22	48.2	66.45	1.73	55.12	37.19	5.36	8.13
T2	28.24	48.22	66.47	1.75	55.14	37.21	5.38	8.15
T2	28.2	48.18	66.43	1.71	55.1	37.17	5.34	8.11
T3	29.64	46.54	71.32	1.84	54.17	34.46	5.92	7.69
T3	29.66	46.56	71.34	1.86	54.19	34.48	5.94	7.71
T3	29.62	46.52	71.3	1.82	54.15	34.44	5.9	7.67
T4	31.06	45.05	79.15	1.95	54.24	31.06	7.88	6.24
T4	31.08	45.07	79.17	1.97	54.26	31.08	7.9	6.26
T4	31.04	45.03	79.13	1.93	54.22	31.04	7.86	6.22

## Sheet: Sensory Evaluation
Treatment	Color	Texture	Flavor	Overall Acceptability
T0	7.3	7.1	6.7	6
T0	7.32	7.2	6.8	6.1
T0	7.28	7	6.6	5.9
T1	7.65	7.6	7.4	6.2
T1	7.67	7.7	7.5	6.3
T1	7.63	7.5	7.3	6.1
T2	8.81	7.9	7.5	6.7
T2	8.83	8	7.6	6.8
T2	8.79	7.8	7.4	6.6
T3	8.86	8.5	8.8	8.9
T3	8.88	8.6	8.9	9
T3	8.84	8.4	8.7	8.8
T4	6.65	6.1	6.2	7.5
T4	6.67	6.2	6.3	7.6
T4	6.63	6	6.1	7.4
